# Supplementary material for: Specific decorations of 17-hydroxygeranyllinalool diterpene glycosides solve the autotoxicity problem of chemical defense in Nicotiana attenuata
Source: Plant Cell. 2021 Feb 9;33(5):1748–70. doi: 10.1093/plcell/koab048 (PMC8254506; doi:10.1093/plcell/koab048)
Supplement: koab048_Supplementary_Data [file koab048_supplementary_data.zip]

Archive with 17 entries (17 files):
- tpc.00165.2020-s01.pdf
- tpc.00165.2020-s02.pdf
- tpc.00165.2020-s03.xlsx
- tpc.00165.2020-s04.xlsx
- tpc.00165.2020-s05.xlsx
- tpc.00165.2020-s06.xlsx
- tpc.00165.2020-s07.xlsx
- tpc.00165.2020-s08.xlsx
- tpc.00165.2020-s09.xlsx
- tpc.00165.2020-s10.xlsx
- tpc.00165.2020-s11.xlsx
- tpc.00165.2020-s12.7z
- tpc.00165.2020-s13.pdf
- tpc.00165.2020-s14.xlsx
- tpc.00165.2020-s15.xlsx
- tpc.00165.2020-s16.xlsx
- tpc.00165.2020-s17.xlsx
