# Supplementary material for: Specific decorations of 17-hydroxygeranyllinalool diterpene glycosides solve the autotoxicity problem of chemical defense in Nicotiana attenuata
Source: Plant Cell. 2021 Feb 9;33(5):1748–70. doi: 10.1093/plcell/koab048 (PMC8254506; doi:10.1093/plcell/koab048)
Supplement: koab048_Supplementary_Data [file koab048_supplementary_data.zip › tpc.00165.2020-s03.xlsx]

## Sheet: Sheet1
Supplemental Data. Heiling et al. (2020). Specific decorations of 17-hydroxygeranyllinalool diterpene glycosides solve the autotoxicity problem of chemical defense in Nicotiana attenuata. Plant Cell.
Supplemental Data Set 1: UGT Amino acid composition in N. attenuata. All frequencies are given in percent.
Amino acid sequence	Ala	Cys	Asp	Glu	Phe	Gly	His	Ile	Lys	Leu	Met	Asn	Pro	Gln	Arg	Ser	Thr	Val	Trp	Tyr	Total
NaUGT g43590	5.47046	1.96937	3.93873	9.19037	3.71991	5.03282	1.75055	6.78337	7.65864	9.62801	2.62582	4.59519	5.03282	3.28228	2.62582	8.53392	5.03282	7.87746	2.407	2.84464	457
NaUGT g00526	5.91966	0.634249	4.86258	8.24524	5.49683	6.34249	2.32558	6.76533	6.34249	10.9937	2.11416	4.22833	5.49683	3.59408	4.43975	7.82241	3.59408	5.49683	2.11416	3.17125	473
NaUGT g00527	5.34188	1.06838	5.55556	8.97436	6.83761	4.91453	1.28205	5.98291	7.47863	10.4701	1.49573	3.63248	6.62393	2.5641	4.2735	7.26496	4.2735	6.62393	2.13675	3.20513	468
NaUGT g01854	5.93407	1.53846	4.17582	8.35165	4.3956	6.37363	2.41758	5.71429	6.15385	11.8681	3.07692	3.95604	6.81319	2.63736	4.17582	6.37363	4.61538	7.91209	1.31868	2.1978	455
NaUGT g02083	6.43154	1.45228	4.35685	6.639	4.35685	4.56432	4.56432	6.84647	4.77178	9.75104	1.86722	4.97925	4.77178	4.14938	4.56432	9.3361	5.39419	8.09129	1.45228	1.65975	482
NaUGT g02093	5.64516	2.62097	3.62903	7.8629	4.43548	8.06452	1.6129	7.05645	7.8629	10.0806	2.62097	3.02419	4.83871	4.23387	3.83065	9.67742	3.22581	7.45968	1.6129	0.604839	496
NaUGT g02821	4.9569	1.07759	2.80172	6.03448	5.81897	5.17241	3.44828	7.75862	5.81897	8.18966	2.80172	6.46552	5.38793	3.01724	5.17241	11.4224	4.74138	6.46552	1.72414	1.72414	464
NaUGT g02942	7.28051	1.07066	3.85439	8.77944	4.92505	4.71092	3.42612	6.20985	5.56745	7.70878	2.14133	3.64026	6.85225	3.64026	4.71092	8.35118	4.06852	9.20771	2.14133	1.71306	467
NaUGT g03342	4.45344	2.42915	4.8583	6.88259	4.45344	6.88259	2.63158	6.88259	5.46559	11.1336	2.83401	3.84615	5.26316	3.64372	4.65587	9.10931	3.03644	6.88259	1.82186	2.83401	494
NaUGT g3727	5.72034	1.48305	4.23729	5.9322	6.14407	4.66102	4.44915	6.14407	7.62712	8.05085	3.38983	4.87288	5.08475	4.44915	3.81356	8.89831	3.60169	8.26271	1.69492	1.48305	472
NaUGT g03748	6.46552	1.50862	3.01724	8.83621	6.25	6.03448	1.93966	7.32759	6.68103	7.97414	3.23276	4.31034	6.03448	2.58621	3.87931	8.62069	4.52586	7.11207	1.93966	1.72414	464
NaUGT g04160	5.49451	1.97802	5.05495	7.69231	5.49451	7.47253	2.41758	7.25275	7.25275	9.45055	2.41758	5.49451	4.61538	2.1978	3.51648	8.13187	3.95604	5.49451	1.31868	3.2967	455
NaUGT g04820	6.22407	1.24481	5.18672	8.29876	4.97925	6.43154	1.45228	8.29876	7.05394	9.3361	3.3195	4.14938	4.35685	3.73444	3.73444	8.29876	4.35685	5.80913	1.24481	2.48963	482
NaUGT g05060	4.4586	1.4862	4.03397	5.30786	5.9448	5.30786	3.60934	7.21868	8.28025	9.12951	2.76008	5.52017	4.4586	4.24628	4.03397	10.4034	4.03397	6.58174	1.69851	1.4862	471
NaUGT g05219	4.49898	0.613497	4.49898	7.97546	5.11247	6.95297	2.45399	8.99796	6.95297	8.99796	3.27198	7.15746	5.72597	2.04499	2.86299	7.97546	3.68098	5.72597	2.65849	1.84049	489
NaUGT g05426	5.52147	2.45399	4.08998	10.0204	4.90798	6.13497	2.04499	7.15746	7.36196	10.2249	3.68098	4.90798	4.90798	3.47648	3.68098	6.74847	3.06748	6.74847	2.04499	0.817996	489
NaUGT g05573	5.08475	1.48305	5.29661	6.99153	5.72034	6.99153	2.11864	6.35593	5.29661	10.5932	2.11864	4.87288	6.14407	3.60169	4.44915	7.20339	4.02542	7.20339	2.33051	2.11864	472
NaUGT g06355	6.36943	1.69851	4.4586	7.21868	7.00637	6.15711	2.33546	4.24628	7.85563	9.76645	2.9724	3.39703	6.58174	4.03397	2.33546	6.58174	4.67091	9.34183	1.06157	1.91083	471
NaUGT g08104	4.70588	1.17647	3.92157	7.45098	6.66667	6.07843	1.96078	7.2549	7.45098	9.80392	3.13725	8.03922	5.09804	2.94118	3.13725	8.62745	3.52941	5.29412	2.15686	1.56863	510
NaUGT g9179	4.42105	1.05263	3.36842	6.94737	6.10526	5.26316	4.84211	8.42105	6.52632	6.94737	1.68421	5.26316	5.05263	4.63158	4	10.3158	4.63158	7.57895	1.68421	1.26316	475
NaUGT g09326	5.49898	2.03666	5.09165	7.73931	4.48065	5.70265	2.85132	6.10998	6.51731	10.387	2.44399	4.48065	5.90631	2.24033	2.85132	7.94297	6.72098	6.72098	2.44399	1.83299	491
NaUGT g09327	5.70265	2.03666	5.29532	7.53564	4.68432	5.90631	2.85132	5.49898	6.10998	9.97963	2.64766	4.88798	6.31365	2.44399	2.64766	7.33198	6.51731	7.33198	2.44399	1.83299	491
NaUGT g10741	7.84314	1.96078	5.44662	6.75381	5.01089	6.53595	1.52505	7.62527	7.84314	10.0218	2.39651	5.22876	5.22876	3.26797	3.05011	7.40741	1.96078	6.97168	2.83224	1.08932	459
NaUGT g11159	4.92813	2.25873	4.51745	9.85626	5.54415	6.98152	2.05339	7.3922	6.57084	10.0616	2.87474	4.31211	4.10678	5.13347	3.6961	5.54415	3.49076	6.77618	2.46407	1.43737	487
NaUGT g11521	5.45852	1.96507	4.14847	8.73362	3.49345	5.02183	1.74672	7.42358	8.0786	9.38865	2.62009	4.58515	5.45852	3.49345	2.40175	8.0786	4.80349	7.86026	2.40175	2.83843	458
NaUGT g11522	5.47046	1.96937	3.93873	9.19037	3.71991	5.03282	1.75055	6.78337	7.65864	9.62801	2.62582	4.59519	5.03282	3.28228	2.62582	8.53392	5.03282	7.87746	2.407	2.84464	457
NaUGT g11850	9.03226	1.07527	4.51613	8.3871	4.94624	5.80645	2.36559	6.23656	6.66667	11.1828	1.29032	1.72043	5.5914	3.87097	3.65591	8.8172	3.44086	6.66667	1.72043	3.01075	465
NaUGT g11851	7.61099	1.2685	5.91966	7.18816	5.28541	5.28541	2.95983	6.97674	5.074	10.148	2.32558	2.74841	5.91966	3.8055	2.74841	8.87949	4.22833	6.55391	1.90275	3.17125	473
NaUGT g12088	4.66531	2.0284	4.86815	7.30223	5.07099	6.89655	2.63692	5.27383	6.69371	9.33063	2.43408	4.25963	6.89655	3.44828	3.24544	7.91075	3.44828	8.31643	1.82556	3.44828	493
NaUGT g13005	7.26141	1.45228	4.97925	7.26141	6.22407	5.39419	3.11203	6.43154	4.77178	10.3734	2.48963	3.52697	6.639	3.52697	3.73444	7.88382	4.56432	7.46888	1.65975	1.24481	482
NaUGT g13538	6.04752	1.94384	3.45572	7.34341	4.9676	6.04752	1.51188	7.5594	8.63931	8.42333	3.02376	5.61555	5.39957	2.37581	2.80778	9.07127	4.53564	5.39957	2.37581	3.45572	463
NaUGT g13945	5.15021	2.14592	4.93562	9.01288	4.07725	4.72103	3.21888	6.43777	5.15021	10.3004	3.21888	5.5794	4.29185	3.43348	4.50644	8.3691	4.72103	7.29614	1.50215	1.93133	466
NaUGT g15196	4.8	2	4.8	7.6	3	6.8	2.2	6.4	7.4	10.4	2	3.6	4.8	4	3.6	8	5.2	9.4	1.6	2.4	500
NaUGT g16288	6.639	1.65975	4.77178	4.77178	6.22407	6.22407	2.6971	6.0166	5.60166	10.7884	2.28216	6.84647	6.0166	4.14938	1.86722	7.05394	4.77178	7.26141	1.65975	2.6971	482
NaUGT g16298	5.98291	0.854701	4.48718	6.83761	5.76923	10.6838	2.13675	6.19658	5.34188	11.7521	1.49573	4.2735	5.98291	3.20513	3.84615	5.98291	2.99145	8.54701	1.92308	1.7094	468
NaUGT g16426	5.89474	1.05263	4.42105	8	2.52632	5.89474	2.31579	7.57895	6.94737	10.5263	2.94737	4	4.84211	2.94737	4.21053	8.21053	6.73684	6.94737	1.68421	2.31579	475
NaUGT g18508	4.37637	1.75055	5.47046	5.25164	5.68928	6.12691	2.62582	8.53392	6.12691	7.65864	2.18818	3.93873	6.12691	3.93873	3.06346	9.19037	5.47046	7.43982	2.18818	2.84464	457
NaUGT g18870	5.69106	1.21951	4.06504	8.33333	4.6748	5.89431	3.25203	6.70732	7.52033	9.55285	3.86179	2.64228	5.28455	3.65854	3.04878	8.33333	5.4878	5.89431	2.03252	2.84553	492
NaUGT g19018	6.25	2.08333	4.58333	6.04167	5.20833	6.04167	2.08333	9.16667	7.08333	9.16667	3.75	5.625	4.79167	3.95833	2.08333	8.33333	4.16667	5.625	2.08333	1.875	480
NaUGT g19190	5.78512	2.06612	5.3719	7.64463	4.75207	5.99174	2.47934	5.57851	6.40496	10.7438	2.47934	4.33884	6.40496	2.27273	3.09917	8.05785	6.19835	6.40496	2.27273	1.65289	484
NaUGT g19344	5.29661	1.90678	5.50847	8.68644	4.44915	6.99153	1.90678	5.72034	7.62712	10.3814	2.33051	4.66102	4.66102	3.38983	3.17797	8.68644	3.60169	6.35593	2.11864	2.54237	472
NaUGT g19346	3.45528	2.23577	3.86179	7.92683	4.47154	4.6748	2.23577	8.73984	8.33333	11.3821	3.25203	5.0813	4.26829	5.0813	2.64228	8.73984	4.47154	6.09756	1.62602	1.42276	492
NaUGT g20123	6.00858	1.50215	5.15021	7.93991	4.72103	5.15021	3.21888	7.93991	4.72103	9.22747	3.00429	4.29185	5.15021	3.64807	4.50644	8.15451	4.93562	6.65236	1.50215	2.57511	466
NaUGT74P5	4.49438	1.1236	5.61798	7.86517	4.94382	4.7191	1.57303	6.74157	7.86517	10.3371	2.69663	4.7191	5.16854	2.24719	2.24719	11.236	4.04494	7.64045	2.47191	2.24719	445
NaUGT g20981	7.48988	0.809717	4.65587	6.47773	4.8583	6.68016	3.23887	6.07287	5.46559	10.9312	2.42915	5.66802	6.2753	2.22672	4.04858	8.09717	4.25101	6.2753	2.22672	1.82186	494
NaUGT g21652	4.53564	2.15983	5.83153	7.12743	6.04752	6.69546	1.51188	6.04752	6.2635	10.3672	2.15983	6.91145	4.31965	2.59179	3.67171	7.34341	5.18359	7.12743	2.15983	1.94384	463
NaUGT g21654	4.74138	1.93966	4.9569	7.75862	5.17241	6.89655	3.01724	5.81897	7.11207	9.26724	2.80172	6.46552	4.9569	2.15517	3.44828	7.11207	4.09483	8.18966	1.72414	2.37069	464
NaUGT g21846	4.96894	2.69151	6.00414	5.7971	4.96894	5.17598	2.27743	7.45342	4.14079	12.0083	3.10559	3.51967	4.96894	3.31263	5.7971	7.45342	6.21118	6.00414	1.86335	2.27743	483
NaUGT g22203	4.95495	1.12613	3.82883	9.45946	6.08108	5.63063	2.47748	6.53153	8.55856	9.23423	4.05405	4.95495	5.18018	2.7027	2.7027	7.88288	3.37838	7.43243	1.35135	2.47748	444
NaUGT g22204	4.49679	1.71306	5.35332	8.77944	5.13919	4.06852	1.92719	8.99358	8.77944	9.85011	2.56959	5.78158	5.56745	2.56959	3.42612	6.85225	3.21199	6.85225	1.71306	2.35546	467
NaUGT g22205	5.25164	1.09409	4.59519	8.3151	5.25164	5.9081	2.407	7.00219	8.3151	9.19037	3.06346	5.9081	6.34573	3.06346	2.84464	5.47046	3.50109	8.53392	1.53173	2.407	457
NaUGT g22481	4.34783	3.51967	5.38302	5.59006	5.38302	5.7971	2.69151	7.86749	7.86749	10.559	2.07039	6.00414	4.96894	2.48447	3.10559	8.07453	4.7619	6.62526	1.86335	1.0352	483
NaUGT g22983	5.09554	1.4862	4.24628	8.28025	4.4586	5.73248	2.12314	8.06794	6.79406	8.49257	2.12314	5.30786	4.24628	3.18471	5.09554	9.97877	4.24628	6.79406	2.12314	2.12314	471
NaUGT g23136	6.72269	1.68067	3.78151	9.87395	5.46218	6.30252	2.31092	5.46218	6.72269	7.56303	3.15126	3.57143	4.20168	2.52101	4.83193	7.98319	6.30252	7.56303	1.89076	2.10084	476
NaUGT g23176	6.48536	1.25523	4.60251	6.27615	3.9749	7.11297	2.30126	5.23013	6.06695	12.1339	2.30126	4.1841	7.11297	3.13808	3.55649	7.94979	4.39331	8.3682	1.25523	2.30126	478
NaUGT g23995	7.48899	1.76211	5.28634	5.94714	3.74449	6.60793	1.98238	6.82819	5.94714	11.674	3.0837	3.52423	4.84581	3.0837	2.86344	11.4537	3.96476	5.28634	2.42291	2.20264	454
NaUGT g24514	5.70825	1.90275	5.70825	6.13108	4.86258	6.76533	2.32558	6.55391	3.8055	11.2051	3.17125	3.8055	4.65116	3.8055	5.91966	7.61099	5.70825	6.76533	1.90275	1.69133	473
NaUGT g24515	3.3543	2.93501	4.8218	7.33753	3.98323	6.28931	1.88679	7.54717	5.87002	10.9015	3.14465	4.40252	6.28931	3.3543	4.8218	7.33753	3.77358	8.38574	1.88679	1.67715	477
NaUGT g24585	5.48246	0.877193	4.38596	9.42982	4.16667	5.04386	2.41228	6.35965	7.89474	10.307	3.07018	5.26316	6.57895	2.63158	3.94737	5.92105	3.72807	7.67544	1.53509	3.28947	456
NaUGT g24697	6.09481	1.12867	3.83747	8.12641	4.51467	5.64334	3.16027	7.44921	7.67494	9.70655	4.28894	4.51467	5.41761	3.16027	3.16027	7.44921	3.61174	7.22348	1.12867	2.7088	443
NaUGT g24726	5.46875	1.5625	4.6875	5.85938	4.10156	10.5469	4.6875	7.42188	4.88281	8.98438	3.51562	2.53906	8.59375	4.10156	3.32031	8.59375	2.53906	4.6875	1.75781	2.14844	512
NaUGT g25918	5.19481	0.865801	5.19481	8.00866	3.8961	4.54545	3.67965	9.95671	7.35931	10.1732	2.81385	4.11255	5.62771	3.8961	3.0303	7.57576	2.81385	7.14286	1.51515	2.5974	462
NaUGT g26396	3.09278	2.8866	5.7732	7.42268	5.56701	6.39175	2.26804	6.18557	6.39175	10.7216	2.47423	5.36082	5.36082	3.09278	4.53608	8.65979	3.91753	5.36082	2.26804	2.26804	485
NaUGT91T1	9.03361	0.840336	4.41176	6.93277	4.41176	6.93277	2.10084	6.09244	6.30252	11.5546	1.47059	3.78151	7.98319	2.94118	4.41176	6.72269	2.10084	7.77311	2.10084	2.10084	476
NaUGT g27096	4.81172	1.46444	4.39331	7.53138	6.69456	5.64854	2.09205	9.20502	5.85774	10.4603	2.71967	6.27615	4.1841	3.13808	4.1841	8.99582	2.51046	6.27615	0.83682	2.71967	478
NaUGT g27477	6.07966	2.30608	5.66038	5.87002	4.8218	5.45073	3.3543	8.38574	6.49895	9.01468	2.09644	4.61216	5.24109	3.98323	3.98323	7.54717	4.8218	6.7086	1.67715	1.88679	477
NaUGT g28046	5.54371	1.49254	5.11727	7.67591	5.54371	6.82303	2.1322	5.54371	4.90405	11.9403	3.41151	4.05117	6.39659	2.77186	4.26439	7.88913	3.41151	7.24947	1.70576	2.1322	469
NaUGT g28047	6.18337	1.49254	4.47761	7.24947	5.97015	6.82303	2.77186	6.39659	5.54371	11.5139	3.62473	4.26439	5.75693	2.77186	4.05117	6.82303	4.05117	6.60981	1.49254	2.1322	469
NaUGT g28309	5.33881	2.25873	3.90144	9.85626	5.13347	6.77618	2.46407	6.57084	6.98152	9.85626	3.08008	4.31211	3.90144	5.13347	4.31211	5.54415	3.6961	7.3922	2.25873	1.23203	487
NaUGT g28311	4.69388	2.85714	3.46939	8.16327	3.67347	6.12245	2.44898	7.34694	6.73469	10	3.26531	5.71429	5.30612	3.87755	4.69388	6.73469	3.46939	7.95918	2.04082	1.42857	490
NaUGT g28331	6.1144	2.36686	4.93097	6.90335	4.73373	7.29783	2.16963	6.1144	7.10059	10.0592	2.76134	3.74753	6.50888	4.53649	1.97239	7.49507	4.53649	6.31164	1.77515	2.5641	507
NaUGT g28668	5.64334	1.12867	3.16027	7.90068	5.86907	6.54628	1.3544	5.64334	7.22348	11.2867	2.48307	5.41761	4.96614	2.48307	2.25734	10.8352	5.41761	7.44921	1.80587	1.12867	443
NaUGT g29220	4.92813	2.25873	5.74949	5.54415	4.72279	4.92813	3.08008	8.82957	5.33881	9.03491	1.84805	6.16016	5.13347	3.90144	3.90144	9.44559	4.92813	5.33881	2.25873	2.6694	487
NaUGT g29262	4.72103	0.858369	5.5794	7.51073	6.00858	6.86695	2.57511	5.36481	6.00858	12.2318	1.50215	5.5794	5.79399	3.00429	4.72103	6.65236	3.86266	5.79399	3.00429	2.36052	466
NaUGT g29493	5.26316	1.36452	5.06823	6.04288	4.48343	5.06823	3.31384	6.62768	5.84795	9.94152	4.2885	4.67836	4.2885	4.2885	5.45809	7.9922	5.26316	7.01754	1.75439	1.94932	513
NaUGT g30507	5.79065	2.22717	4.89978	6.23608	4.00891	6.23608	1.55902	9.1314	7.57238	9.57684	3.11804	5.12249	5.34521	2.67261	3.11804	6.4588	5.12249	6.4588	2.89532	2.44989	449
NaUGT g30575	5.73951	2.20751	4.19426	8.38852	3.97351	5.73951	2.64901	7.06402	5.51876	9.05077	2.64901	4.19426	5.73951	3.31126	5.73951	9.27152	3.75276	6.84327	1.766	2.20751	453
NaUGT g30577	6.02151	1.72043	4.51613	6.45161	4.94624	5.16129	3.65591	6.02151	6.02151	7.52688	3.22581	5.5914	6.23656	3.22581	4.30108	8.60215	4.94624	7.31183	1.93548	2.58065	465
NaUGT g30863	5.44355	1.81452	5.84677	5.44355	5.24194	5.64516	4.43548	7.66129	5.84677	9.27419	1.41129	5.64516	4.43548	3.62903	3.02419	7.05645	5.84677	6.85484	2.01613	3.42742	496
NaUGT g30898	5.82329	0.60241	5.02008	7.22892	3.81526	5.82329	2.00803	7.22892	7.02811	11.0442	1.80723	5.62249	5.22088	3.41365	3.01205	9.03614	5.22088	6.0241	2.00803	3.01205	498
NaUGT g31158	6.73684	1.47368	4.21053	8.63158	4	5.89474	2.52632	5.05263	6.10526	11.7895	2.94737	3.78947	6.94737	2.52632	4	6.94737	5.26316	7.57895	1.26316	2.31579	475
NaUGT g31196	5.84551	1.04384	3.9666	8.35073	2.50522	5.84551	2.29645	7.09812	6.88935	11.0647	2.50522	3.34029	5.42797	2.71399	4.38413	7.51566	7.30689	7.30689	1.67015	2.92276	479
NaUGT g32016	4.5738	2.7027	4.9896	7.48441	4.9896	6.44491	2.4948	6.02911	6.44491	10.8108	2.9106	4.158	6.23701	3.1185	3.5343	8.10811	5.61331	4.9896	2.4948	1.8711	481
NaUGT g32892	6.0166	1.45228	4.77178	8.71369	5.39419	5.60166	1.86722	7.05394	6.22407	9.54357	2.07469	4.35685	5.39419	2.6971	4.35685	9.75104	3.3195	7.67635	1.03734	2.6971	482
NaUGT g32894	5.85774	1.25523	4.81172	8.3682	5.23013	5.02092	1.88285	6.06695	6.27615	8.78661	3.34728	4.60251	6.06695	2.92887	3.76569	10.4603	3.9749	7.74059	1.04603	2.51046	478
NaUGT g33134	6.86695	2.14592	4.72103	7.29614	4.07725	5.79399	3.00429	7.51073	4.93562	9.65665	2.7897	4.29185	4.50644	3.21888	5.79399	8.58369	3.64807	6.65236	1.50215	3.00429	466
NaUGT g34091	5.38302	2.48447	4.7619	7.45342	4.14079	5.38302	2.07039	6.8323	7.45342	11.3872	2.69151	4.55487	6.00414	2.89855	2.89855	7.66046	5.17598	5.7971	2.27743	2.69151	483
NaUGT g34091	5.38302	2.48447	4.7619	7.45342	4.14079	5.38302	2.07039	6.8323	7.45342	11.3872	2.69151	4.55487	6.00414	2.89855	2.89855	7.66046	5.17598	5.7971	2.27743	2.69151	483
NaUGT g34877	6.80412	1.85567	4.3299	8.45361	4.12371	6.39175	2.68041	6.39175	6.39175	9.27835	3.71134	3.71134	5.36082	4.53608	4.12371	6.80412	5.56701	5.97938	1.85567	1.64948	485
NaUGT g34878	7.05394	1.86722	3.73444	8.71369	4.77178	6.84647	2.6971	6.84647	5.80913	9.12863	3.52697	3.73444	5.18672	4.56432	3.73444	7.26141	5.80913	4.77178	2.07469	1.86722	482
NaUGT g34991	5.25253	1.81818	5.05051	8.08081	7.27273	7.47475	1.81818	9.49495	8.08081	10.7071	2.42424	5.05051	5.05051	3.0303	2.82828	5.65657	3.0303	4.0404	2.0202	1.81818	495
NaUGT g35131	4.34783	1.73913	4.34783	8.69565	4.13043	5	1.95652	6.73913	8.26087	9.56522	3.04348	4.78261	5	3.91304	2.17391	8.91304	4.56522	8.04348	2.3913	2.3913	460
NaUGT g35881	5.97345	0.884956	3.76106	7.30088	6.63717	8.18584	2.21239	8.62832	5.97345	8.40708	1.54867	6.85841	5.97345	2.43363	1.32743	8.18584	5.30973	6.85841	2.21239	1.32743	452
NaUGT g35911	6.73684	1.47368	4.21053	8.63158	4	5.89474	2.52632	5.05263	6.10526	11.7895	2.94737	3.78947	6.94737	2.52632	4	6.94737	5.26316	7.57895	1.26316	2.31579	475
NaUGT g36017	5.89431	1.82927	4.06504	5.69106	4.87805	6.09756	3.65854	8.13008	5.89431	8.33333	3.86179	3.25203	4.47154	3.25203	4.06504	10.3659	4.87805	7.31707	1.62602	2.43902	492
NaUGT g36713	5.074	1.47992	4.65116	6.97674	5.91966	5.91966	2.11416	6.97674	6.55391	8.66808	3.38266	3.38266	6.34249	3.8055	4.22833	7.82241	5.70825	7.18816	1.90275	1.90275	473
NaUGT g37675	6.45833	1.25	4.16667	6.875	3.33333	6.875	2.70833	5.625	5.625	12.9167	2.29167	4.79167	7.08333	3.125	3.75	7.29167	5	6.875	1.66667	2.29167	480
NaUGT g38211	6.03622	1.40845	4.62777	8.85312	2.8169	6.43863	2.21328	7.84708	5.83501	10.664	2.21328	4.22535	5.4326	3.21932	3.21932	7.84708	5.23139	8.04829	1.40845	2.41449	497
NaUGT g38353	6.45833	1.45833	4.16667	9.16667	5.83333	6.04167	2.29167	7.5	7.29167	8.33333	2.91667	3.75	3.75	2.91667	4.58333	8.125	5.20833	6.875	1.875	1.45833	480
NaUGT g38610	4.64135	1.47679	5.06329	7.38397	4.21941	4.85232	2.74262	5.90717	4.64135	10.7595	3.5865	4.00844	7.38397	4.21941	3.79747	8.22785	4.43038	8.64979	1.47679	2.53165	474
NaUGT g38855	5.73394	1.6055	4.81651	7.79817	4.58716	5.27523	3.66972	5.27523	6.65138	9.86239	2.29358	4.58716	5.73394	4.12844	3.44037	8.02752	5.27523	6.65138	2.06422	2.52294	436
NaUGT g39264	5.35332	2.78373	4.71092	7.92291	5.78158	6.20985	1.49893	8.35118	7.49465	8.77944	1.92719	7.92291	3.85439	2.35546	3.64026	7.28051	2.99786	6.42398	2.35546	2.35546	467
NaUGT g40324	6.55391	1.69133	4.22833	8.45666	5.49683	6.13108	1.69133	7.82241	5.91966	9.51374	2.11416	4.01691	5.49683	2.537	5.074	8.66808	3.38266	6.34249	1.90275	2.95983	473
NaUGT g40325	6.22407	1.24481	5.60166	7.88382	4.97925	5.80913	1.65975	6.639	5.60166	10.7884	3.3195	3.3195	5.80913	3.11203	5.60166	8.29876	4.97925	5.80913	1.24481	2.07469	482
NaUGT g40889	5.80357	1.33929	4.46429	7.8125	4.01786	5.13393	2.23214	6.25	4.91071	9.15179	3.125	3.79464	5.58036	3.79464	6.47321	10.7143	3.79464	7.36607	2.00893	2.23214	448
NaUGT g41120	4.80349	2.18341	4.58515	7.86026	3.93013	5.45852	4.36681	6.11354	5.02183	10.4803	2.62009	4.14847	4.80349	3.49345	5.45852	8.95197	4.36681	7.20524	1.96507	2.18341	458
NaUGT74P3	4.89978	1.78174	5.12249	8.01782	4.67706	5.12249	2.00445	7.34967	8.46325	10.245	2.67261	4.23163	4.67706	3.11804	1.11359	7.7951	5.12249	8.90869	2.44989	2.22717	449
NaUGT g41996	6.09481	1.12867	3.83747	8.12641	4.51467	5.64334	3.16027	7.44921	7.67494	9.70655	4.28894	4.51467	5.41761	3.16027	3.16027	7.44921	3.61174	7.22348	1.12867	2.7088	443
NoUGT-RT1	8.40336	0.840336	4.41176	6.51261	5.2521	7.77311	2.52101	5.04202	6.30252	11.1345	1.47059	4.41176	6.72269	3.15126	3.9916	7.35294	2.10084	8.61345	2.10084	1.89076	476
NoUGT74P4	5.12249	1.78174	5.56793	7.34967	4.89978	5.12249	2.22717	7.12695	8.01782	10.0223	2.89532	4.00891	4.89978	3.34076	1.3363	7.57238	5.12249	8.90869	2.44989	2.22717	449
NoUGT-GT2	4.26009	1.34529	6.27803	7.84753	4.70852	4.70852	1.56951	7.17489	8.07175	10.5381	2.69058	4.03587	4.70852	2.46637	2.24215	10.5381	4.4843	7.62332	2.46637	2.24215	446
Avg.	5.65512	1.68182	4.63229	7.61311	4.89622	6.03669	2.51257	6.9323	6.55956	9.99428	2.74232	4.62965	5.49366	3.31413	3.72422	8.09879	4.43671	6.94479	1.88535	2.21644	474.046
