# Supplementary material for: Specific decorations of 17-hydroxygeranyllinalool diterpene glycosides solve the autotoxicity problem of chemical defense in Nicotiana attenuata
Source: Plant Cell. 2021 Feb 9;33(5):1748–70. doi: 10.1093/plcell/koab048 (PMC8254506; doi:10.1093/plcell/koab048)
Supplement: koab048_Supplementary_Data [file koab048_supplementary_data.zip › tpc.00165.2020-s07.xlsx]

## Sheet: Sheet1
Supplemental Data. Heiling et al. (2020). Specific decorations of 17-hydroxygeranyllinalool diterpene glycosides solve the autotoxicity problem of chemical defense in Nicotiana attenuata. Plant Cell.
Supplemental Data Set 5: Characterization and Assignment of novel and known HGL-DTG in N. obtusifolia
									Structure
Putative ID	ID	RT (min)	MS/MS Fragments	Mol Form	Adduct	Theo. Mass	m/z	Mean (ppm)	R1	R2	Malonyl- groups	metabolite identification level according to Sumner et al. 2007	Reference
DTG 648		24.1	451, 433, 325, 289, 289, 271, 231, 215, 203, 201, 189, 179, 177, 175, 163, 163, 161, 149, 147, 145, 135, 127, 123, 121, 119, 109, 107, 95, 85	C32H54O12	[M+NH4]+	648.395	648.395	0	2 Hex#			3	not described
DTG 734a		24.3	411, 393, 289, 271, 249, 231, 215, 163, 145, 105	C35H56O15	[M+NH4]+	734.395	734.396	0.408499	2 Hex + 1 Ma#		1*	3	not described
DTG 734b		24.9	537, 519, 411, 393, 375, 357, 289, 271, 271, 267, 265, 249, 231, 215, 213, 203, 189, 177, 175, 163, 161, 159, 149, 147, 145, 135, 133, 127, 123, 121, 119, 109, 107, 105, 95, 85	C35H56O15	[M+NH4]+	734.397	734.396	-2.17866	2 Hex + 1 Ma#		1*	3	not described
DTG 734c		25.1	-	C35H56O15	[M+NH4]+	734.394	734.396	2.72333	2 Hex + 1 Ma#		1*	3	not described
DTG 820a		25.5	519, 515, 497, 479, 461, 443, 339, 333, 315, 291, 289, 273, 271, 265, 249, 231, 215, 213, 203, 201, 189, 189, 177, 175, 163, 161, 149, 147, 145, 135, 127, 123, 121, 119, 109, 107, 105, 95	C38H58O18	[M+NH4]+	820.397	820.396	-1.46271	2 Hex + 2 Ma#		2*	3	not described
DTG 486		27.6	289, 271	C26H44O7	[M+Na]+	491.298	491.299	2.23897	1 Hex#			3	not described
DTG 718		27.5	683, 665, 537, 519, 501, 435, 417, 399, 395, 381, 377, 359, 341, 315, 289, 275, 273, 271, 269, 265, 257, 255, 249, 237, 231, 229, 217, 215, 215, 213, 203, 201, 191, 189, 189, 187, 177, 175, 163, 161, 149, 147, 147, 145, 137, 135, 133, 129, 127, 123, 121, 119, 111, 109, 109, 107, 105, 95, 85, 81	C35H56O14	[M+NH4]+	718.403	718.401	-2.64476	1 Hex + 1 DHex + 1 Ma#		1*	3	not described
DTG 572a		28.4	289, 273, 271, 249, 231, 215, 203, 201, 177, 175, 163, 161, 159, 149, 145, 135, 127, 121, 109, 105, 95	C29H46O10	[M+NH4]+	572.347	572.343	-7.16349	1 Hex + 1 Ma#		1*	3	not described
DTG 572b		29	-	C29H46O10	[M+Na]+	577.296	577.298	3.98409	1 Hex + 1 Ma#		1*	3	not described
DTG 632		26.5	597, 579, 451, 435, 433, 417, 399, 381, 363, 337, 335, 313, 309, 289, 283, 273, 271, 269, 257, 255, 243, 237, 231, 229, 219, 217, 215, 203, 201, 201, 193, 191, 189, 187, 177, 175, 173, 165, 163, 163, 161, 159, 149, 147, 147, 145, 145, 139, 137, 135, 133, 129, 127, 123, 121, 119, 111, 109, 107, 105, 95, 85, 81	C32H54O11	[M+NH4]+	632.402	632.4	-2.37191	1Hex - 1DHex#			3	not described
Putative ID, putative identification of metabolite; RT (min), Retention time of Dionex Ultimate 3000 System coupled to a ESI-QTOF-MS (Impact II), in min; Mol Form, molecular formula of the metabolite; Adduct, Adduct of the metabolite in positive mode; Theo. Mass, theoretical monoisotopic mass calculated for the adduct; m/z, measured mass to charge ratio; Mean delta (ppm), deviation between the av…
