# Supplementary material for: Specific decorations of 17-hydroxygeranyllinalool diterpene glycosides solve the autotoxicity problem of chemical defense in Nicotiana attenuata
Source: Plant Cell. 2021 Feb 9;33(5):1748–70. doi: 10.1093/plcell/koab048 (PMC8254506; doi:10.1093/plcell/koab048)
Supplement: koab048_Supplementary_Data [file koab048_supplementary_data.zip › tpc.00165.2020-s08.xlsx]

## Sheet: data Set 6
Supplemental Data. Heiling et al. (2020). Specific decorations of 17-hydroxygeranyllinalool diterpene glycosides solve the autotoxicity problem of chemical defense in Nicotiana attenuata. Plant Cell.
Supplemental Data Set 6: Characterization and Assignment of novel and known HGL-DTG in N. attenuata
									Structure
Putative ID		RT (min)	MS/MS Fragments	Mol Form	Adduct	Theo. Mass	m/z	Mean (ppm)	R1	R2	Malonyl- groups	metabolite identification level according to Sumner et al. 2007	Reference
Attenoside		18.8	939, 921, 759, 633, 613, 597, 579, 489, 471, 451, 435, 433, 417, 327, 325, 309, 289, 273, 271, 215, 177, 163, 163, 149, 147	C44H74O21	[M+NH4]+	956.506	956.504	-1.7773	Glc - Glc (2-1)	Glc - Rha (4-1)		1	Jassbi et al. (2006)
HGL-DTG 1042		19.1	557, 417, 411, 395, 271, 249	C47H76O24	[M+NH4]+	1042.51	1042.5	-1.91846	Glc - Glc - Glc - Rha#		1*	3	Heiling et al. 2016
HGL-DTG 956		18.6	471, 325, 309, 289, 271	C44H74O21	[M+NH4]+	956.506	956.506	0	Glc - Glc - Glc - Rha#			3	Heiling et al. 2016
Lyciumoside I		20.8	451, 433, 343, 325, 289, 271, 231, 229, 215, 203, 201, 191, 189, 177, 175, 163, 163, 161, 159, 149, 147, 145, 135, 123, 121, 119, 109	C32H54O12	[M+NH4]+	648.395	648.395	-0.462681	Glc	Glc		1	Yahara et al. (1993)
Lyciumoside II		18.9	613, 487, 451, 433, 325, 289, 271, 215, 163, 163, 145	C38H64O17	[M+NH4]+	810.448	810.449	0.863719	Glc - Glc (2-1)	Glc		1	Yahara et al. (1993)
Lyciumoside IV		20.4	777, 759, 597, 579, 489, 471, 451, 435, 433, 417, 399, 381, 327, 325, 309, 291, 289, 273, 271, 255, 231, 215, 203, 201, 189, 177, 175, 163, 163, 161, 149, 147, 147, 145, 129, 121, 119, 109	C38H64O16	[M+NH4]+	794.453	794.453	0.251745	Glc	Glc - Rha (4-1)		1	Terauchi et al. (1998)
Nicotianoside Ia		21.6	863, 845, 683, 665, 597, 579, 575, 557, 539, 537, 521, 519, 451, 435, 433, 417, 413, 411, 399, 395, 393, 381, 377, 359, 341, 327, 309, 289, 273, 271, 267, 255, 249, 237, 231, 231, 215, 213, 203, 201, 189, 177, 175, 163, 163, 161, 149, 147, 147, 145, 135, 129, 127, 121, 119, 111, 109, 95	C41H66O19	[M+NH4]+	880.454	880.453	-0.681467	Glc - Ma (6-1)	Glc - Rha (4-1)	1	1	Heiling et al. (2010)
Nicotianoside Ib		21.3	683, 665, 557, 537, 519, 435, 417, 413, 411, 399, 395, 377, 359, 327, 309, 289, 271, 249, 231, 215, 213, 189, 177, 175, 163, 161, 149, 147, 145, 121, 109	C41H66O19	[M+NH4]+	880.454	880.452	-2.49872	Glc	Glc - Rha (4-1) - Ma (6-1)	1	1	Heiling et al. (2010)
Nicotianoside Ic		22.1	683, 537, 435, 417, 395, 309, 289, 271, 249, 231, 215, 149	C41H66O19	[M+NH4]+	880.454	880.453	-0.340734	Glc	Glc - Rha (4-1)	1*	1	Heiling et al. (2010)
Nicotianoside IIa		22.3	417, 395, 335, 271	C44H68O22	[M+NH4]+	966.454	966.453	-0.620827	Glc - Ma (6-1)	Glc - Rha (4-1) - Ma (6-1)	2	3	Heiling et al. 2016
Nicotianoside IIb		22.4	683, 665, 661, 647, 643, 625, 607, 537, 519, 497, 479, 461, 417, 413, 399, 395, 377, 359, 289, 271, 249, 231, 215, 213, 203, 201, 189, 163	C44H68O22	[M+NH4]+	966.454	966.452	-1.75901	Glc - Ma (6-1)	Glc - Rha (4-1) - Ma (6-1)	2	1	Heiling et al. (2010)
Nicotianoside IIc		22.9	683, 665, 643, 537, 519, 497, 479, 435, 417, 413, 399, 395, 377, 359, 289, 271, 249, 231, 215, 163, 149	C44H68O22	[M+NH4]+	966.454	966.453	-1.13818	Glc - Ma (6-1)	Glc - Rha (4-1) - Ma (6-1)	2	1	Heiling et al. (2010)
Nicotianoside IId		23.5	683, 537, 519, 417, 413, 395, 359, 289, 271, 249	C44H68O22	[M+NH4]+	966.454	966.453	-0.517355	Glc - Ma (6-1)	Glc - Rha (4-1) - Ma (6-1)	2	3	Heiling et al. 2016
Nicotianoside III		20.1	923, 905, 743, 617, 597, 581, 563, 473, 455, 451, 435, 419, 417, 399, 381, 327, 309, 293, 289, 273, 271, 215, 177, 147, 129	C44H74O20	[M+NH4]+	940.511	940.511	-0.21265	Glc - Rha (4-1)	Glc - Rha (4-1)		1	Heiling et al. (2010)
Nicotianoside IV		20.9	829, 683, 665, 563, 557, 541, 537, 455, 435, 417, 413, 399, 395, 377, 359, 309, 293, 289, 271, 249, 231, 147	C47H76O23	[M+NH4]+	1026.51	1026.51	-2.04577	Glc - Rha (4-1)	Glc - Rha (4-1)	1*	1	Heiling et al. (2010) / Jassbi et al. (2011)
Nicotianoside IXa		21.7	537, 519, 501, 411, 393, 375, 289, 271, 267, 249, 231, 231, 215, 203, 201, 191, 189k, 177, 175, 163, 161, 149, 147, 145, 135, 133, 127, 123, 121, 119, 109, 107, 105, 95	C35H56O15	[M+NH4]+	734.396	734.396	0	Glc	Glc	1*	3	Heiling et al. 2016
Nicotianoside IXb		21.9	537, 519, 451, 433, 411, 393, 289, 271, 267, 249, 231, 231, 215, 189, 177, 175, 163, 161, 149, 145, 121, 119, 109, 105	C35H56O15	[M+NH4]+	734.396	734.396	-0.136166	Glc	Glc	1*	3	Heiling et al. 2016
Nicotianoside IXc		22.1	537, 519, 433, 411, 289, 271, 249, 231, 231, 215, 203, 201, 189, 177, 175, 163, 161, 149, 135, 121, 119	C35H56O15	[M+NH4]+	734.396	734.395	-0.544666	Glc	Glc	1*	3	Heiling et al. 2016
Nicotianoside IXd		22.3	451, 433, 429, 411, 289, 271, 249, 231, 231, 215, 203, 201, 191, 189, 177, 175, 163, 161, 149, 145, 135, 121, 119, 109, 105	C35H56O15	[M+NH4]+	734.396	734.395	-0.953166	Glc	Glc	1*	3	Heiling et al. 2016
Nicotianoside V		21.9	829, 683, 665, 643, 563, 559, 541, 537, 523, 519, 505, 497, 435, 417, 399, 395, 377, 359, 293, 289, 271, 249, 231, 215, 213	C50H78O26	[M+NH4]+	1112.51	1112.51	-1.52808	Glc - Rha (4-1)	Glc - Rha (4-1)	1*	1	Heiling et al. (2010) / Jassbi et al. (2011)
Nicotianoside VIa		19.3	845, 719, 683, 575, 557, 537, 521, 417, 413, 411, 395, 393, 377, 359, 309, 289, 271, 249, 231, 215	C47H76O24	[M+NH4]+	1042.51	1042.5	-1.63069	Glc - Glc (2-1)	Glc - Rha (4-1)	1*	1	Heiling et al. (2010)
Nicotianoside VIb		19.5	759, 597, 575, 557, 471, 435, 417, 413, 411, 395, 325, 309, 289, 271, 249	C47H76O24	[M+NH4]+	1042.51	1042.51	-1.15107	Glc - Glc (2-1)	Glc - Rha (4-1)	1*	3	Heiling et al. 2016
Nicotianoside VIc		19.7	827, 681, 539, 417, 411, 393, 271, 215	C47H76O24	[M+NH4]+	1042.51	1042.51	-0.191845	Glc - Glc (2-1)	Glc - Rha (4-1)	1*	3	Heiling et al. 2016
Nicotianoside VIIa		19.7	643, 607, 515, 497, 479, 461, 417, 273, 271, 249	C50H78O27	[M+NH4]+	1128.51	1128.51	-0.265838	Glc - Glc (2-1)	Glc - Rha (4-1)	2*	1	Heiling et al. (2010)
Nicotianoside VIIb		19.9	845, 805, 683, 665, 659, 643, 625, 607, 575, 557, 537, 521, 519, 497, 479, 435, 417, 413, 411, 399, 395, 393, 377, 359, 289, 271, 249, 231, 215, 213, 177	C50H78O27	[M+NH4]+	1128.51	1128.5	-1.86087	Glc - Glc (2-1)	Glc - Rha (4-1)	2*	3	Heiling et al. 2016
Nicotianoside VIIc		20.2	659, 557, 497, 417, 411, 395, 289, 271, 249	C50H78O27	[M+NH4]+	1128.51	1128.51	-0.354451	Glc - Glc (2-1)	Glc - Rha (4-1)	2*	3	Heiling et al. 2016
Nicotianoside VIIIa		20.5	643, 497, 479, 417, 271	C53H80O30	[M+NH4]+	1214.51	1214.51	0.576365	Glc - Glc (2-1)	Glc - Rha (4-1)	3*	3	Heiling et al. 2016
Nicotianoside VIIIb		20.8	643, 497, 395, 271	C53H80O30	[M+NH4]+	1214.51	1214.5	-2.55248	Glc - Glc (2-1)	Glc - Rha (4-1)	3*	3	Heiling et al. 2016
Nicotianoside Xa		22.7	537, 519, 501, 497, 479, 461, 443, 357, 289, 271, 249, 231, 215, 213, 103, 201, 189, 177, 175, 163, 161, 149, 145, 135, 127, 109	C38H58O18	[M+NH4]+	820.396	820.395	-1.46271	Glc	Glc	2*	3	Heiling et al. 2016
Nicotianoside Xb		23.2	537, 519, 497, 479, 461, 289, 271, 249, 231, 215, 189, 177, 175, 163, 161, 149	C38H58O18	[M+NH4]+	820.396	820.396	-0.365677	Glc	Glc	2*	3	Heiling et al. 2016
Nicotianoside Xc		23.5	537, 519, 497, 479, 461, 289, 271, 249, 231, 215, 189, 177, 175, 163, 161, 149, 145, 135, 127, 121, 109	C38H58O18	[M+NH4]+	820.396	820.395	-1.21892	Glc	Glc	2*	3	Heiling et al. 2016
Nicotianoside Xd		23.8	537, 497, 335, 289, 271, 249, 231, 215	C38H58O18	[M+NH4]+	820.396	820.395	-0.731355	Glc	Glc	2*	3	Heiling et al. 2016
Nicotianoside Xe		24	537, 497, 289, 271, 249, 215	C38H58O18	[M+NH4]+	820.396	820.396	-0.243785	Glc	Glc	2*	3	Heiling et al. 2016
Nicotianoside XIa		19.3	537, 411, 325, 289, 271, 249, 215	C41H66O20	[M+NH4]+	896.449	896.449	0.557756	Glc - Glc (2-1)	Glc	1*	3	Heiling et al. 2016
Nicotianoside XIb		19.4	699, 573, 537, 519, 411, 393, 375, 289, 271, 267, 265, 249, 231, 215, 189, 177, 163, 149, 145, 105	C41H66O20	[M+NH4]+	896.449	896.447	-1.22707	Glc - Glc (2-1)	Glc	1*	3	Heiling et al. 2016
Nicotianoside XIc		19.6	613, 591, 573, 451, 433, 429, 411, 393, 325, 289, 271, 267, 249, 231, 215, 177, 163, 163, 161, 149, 145, 121	C41H66O20	[M+NH4]+	896.449	896.447	-2.11948	Glc - Glc (2-1)	Glc	1*	3	Heiling et al. 2016
Nicotianoside XId		19.9	451, 429, 411, 325, 289, 271, 249, 163	C41H66O20	[M+NH4]+	896.449	896.448	-0.334654	Glc - Glc (2-1)	Glc	1*	3	Heiling et al. 2016
Nicotianoside XIIa		20	515, 497, 479, 461, 333, 271, 249, 231, 215	C44H68O23	[M+NH4]+	982.449	982.447	-2.03573	Glc - Glc (2-1)	Glc	2*	3	Heiling et al. 2016
Nicotianoside XIIb		20.2	699, 677, 659, 641, 537, 519, 515, 497, 479, 461, 411, 393, 375, 357, 289, 271, 249, 231, 215, 213, 177, 163, 149, 127, 105	C44H68O23	[M+NH4]+	982.449	982.447	-1.73037	Glc - Glc (2-1)	Glc	2*	3	Heiling et al. 2016
Nicotianoside XIIc		20.4	659, 519, 497, 411, 289, 271, 249	C44H68O23	[M+NH4]+	982.449	982.448	-0.916079	Glc - Glc (2-1)	Glc	2*	3	Heiling et al. 2016
Nicotianoside XIIIa		20.5	745, 497, 271	C47H70O26	[M+NH4]+	1068.45	1068.45	-1.59109	Glc - Glc (2-1)	Glc	3*	3	Heiling et al. 2016
Nicotianoside XIIIb		20.8	785, 745, 727, 519, 515, 497, 479, 461, 333, 271, 249, 215	C47H70O26	[M+NH4]+	1068.45	1068.45	-2.90141	Glc - Glc (2-1)	Glc	3*	3	Heiling et al. 2016
Nicotianoside XIIIc		20.9	497, 479, 271, 249	C47H70O26	[M+NH4]+	1068.45	1068.45	-2.33984	Glc - Glc (2-1)	Glc	3*	3	Heiling et al. 2016
Nicotianoside XIIId		21	745, 497, 479, 461, 271, 249	C47H70O26	[M+NH4]+	1068.45	1068.45	-2.05906	Glc - Glc (2-1)	Glc	3*	3	Heiling et al. 2016
Nicotianoside XIIIe		21.3	497, 479, 461, 271, 249	C47H70O26	[M+NH4]+	1068.45	1068.45	-1.77828	Glc - Glc (2-1)	Glc	3*	3	Heiling et al. 2016
Nicotianoside XIIIf		21.5	497, 271	C47H70O26	[M+NH4]+	1068.45	1068.45	-1.96547	Glc - Glc (2-1)	Glc	3*	3	Heiling et al. 2016
DTG 648		23.3	613, 451, 433, 325, 289, 289, 271, 231, 229, 215, 203, 201, 191, 189, 179, 177, 175, 163, 163, 161, 159, 149, 147, 145, 135, 133, 127, 123, 121, 119, 109, 107, 95, 85, 81	C32H54O12	[M+NH4]+	648.397	648.395	-2.00495	2 Hex#			3	not described
DTG 734a		24.5	699, 681, 537, 519, 411, 393, 375, 357, 289, 271, 267, 265, 253, 249, 231, 231, 229, 215, 213, 203, 201, 191, 189, 177, 175, 163, 161, 149, 147, 145, 135, 133, 127, 123, 121, 119, 109, 107, 105, 95, 81	C35H56O15	[M+NH4]+	734.395	734.396	1.08933	2 Hex + 1 Ma#		1*	3	not described
DTG 734b		24.7	537, 411, 289, 271, 249, 231, 215, 177, 163, 149, 145	C35H56O15	[M+NH4]+	734.395	734.396	0.816999	2 Hex + 1 Ma#		1*	3	not described
DTG 734c		24.7	411, 289, 271, 249, 231, 215, 189, 177, 149, 145	C35H56O15	[M+NH4]+	734.394	734.396	1.634	2 Hex + 1 Ma#		1*	3	not described
DTG 820a		25.3	785, 767, 537, 519, 515, 497, 479, 461, 443, 357, 339, 333, 315, 289, 273, 271, 265, 249, 231, 215, 213, 203, 201, 189, 177, 175, 163, 161, 149, 147, 145, 127, 121, 119, 109	C38H58O18	[M+NH4]+	820.394	820.396	2.07217	2 Hex + 2 Ma#		2*	3	not described
DTG 820b		25.7	785, 537, 519, 497, 479, 461, 443, 357, 289, 271, 265, 249, 231, 215, 213, 177, 163, 161, 149, 147, 145, 127, 121, 109, 105	C38H58O18	[M+NH4]+	820.395	820.396	0.853247	2 Hex + 2 Ma#		2*	3	not described
DTG 820c		26	497, 289, 271, 249, 231, 215, 145	C38H58O18	[M+NH4]+	820.394	820.396	2.19407	2 Hex + 2 Ma#		2*	3	not described
DTG 820d		24.9	497, 461, 271, 249, 231	C38H58O18	[M+NH4]+	820.396	820.396	-0.243785	2 Hex + 2 Ma#		2*	3	not described
DTG 486		27	451, 289, 271, 215, 191, 177, 163, 149, 147, 121, 119	C26H44O7	[M+NH4]+	486.343	486.342	-1.85054	1 Hex#			3	not described
DTG 718a		27.1	683, 537, 519, 435, 417, 399, 395, 377, 359, 341, 315, 289, 271, 265, 255, 249, 231, 215, 213, 203, 201, 177, 175, 163, 161, 149, 147, 145, 129, 121, 119, 109, 85	C35H56O14	[M+NH4]+	718.402	718.401	-1.25278	1 Hex + 1 DHex + 1 Ma#		1*	3	not described
DTG 718b		27.4	435, 413, 395, 377, 359, 315, 289, 271, 255, 249, 231, 231, 213, 149	C35H56O14	[M+NH4]+	718.401	718.401	-0.556792	1 Hex + 1 DHex + 1 Ma#		1*	3	not described
DTG 572a		28.1	537, 519, 289, 271, 249, 231, 215, 203, 189, 177, 175, 163, 161, 149, 145, 135, 127, 123, 121, 109, 95	C29H46O10	[M+NH4]+	572.343	572.343	-0.17472	1 Hex + 1 Ma#		1*	3	not described
RGHGL		25.9	417, 309, 289, 273, 271, 215, 163, 149, 147, 129	C32H54O11	[M+NH4]+	632.401	632.4	-0.790638	OH	Glc - Rha (4-1)		1	Poreddy et al. (2015)
DTG 632b		26	417, 327, 309, 289, 273, 271, 147, 129	C32H54O11	[M+NH4]+	632.4	632.4	-0.158128	1 Hex + 1 DHex#			3	not described
Putative ID, putative identification of metabolite; RT (min), Retention time of Dionex Ultimate 3000 System coupled to a ESI-QTOF-MS (Impact II), in min; Mol Form, molecular formula of the metabolite; Adduct, Adduct of the metabolite in positive mode; Theo. Mass, theoretical monoisotopic mass calculated for the adduct; m/z, measured mass to charge ratio; Mean delta (ppm), deviation between the av…
