# Supplementary material for: Specific decorations of 17-hydroxygeranyllinalool diterpene glycosides solve the autotoxicity problem of chemical defense in Nicotiana attenuata
Source: Plant Cell. 2021 Feb 9;33(5):1748–70. doi: 10.1093/plcell/koab048 (PMC8254506; doi:10.1093/plcell/koab048)
Supplement: koab048_Supplementary_Data [file koab048_supplementary_data.zip › tpc.00165.2020-s16.xlsx]

## Sheet: Sheet1
Supplemental Data. Heiling et al. (2020). Specific decorations of 17-hydroxygeranyllinalool diterpene glycosides solve the autotoxicity problem of chemical defense in Nicotiana attenuata. Plant Cell.
Supplemental Data Set 12a: Percentages HGL-DTGs in different tissues of N. attenuata (all quantities are in percent)
	Tissue type
Compound group	Stem leaf	Buds	Sepals	Ovarium + Nectarium	Style + Stigma	Anthers + Filament	Corolla tube + limb	Unripe Seed Capsules	Seeds
Intermediate HGL-DTGs	0.0580475	0.158241	0.242293	0.0980307	0.158606	0.127629	0.148204	0.21865	20.5718
Lyciumoside I and malonylated forms	3.89032	2.08984	0.307424	3.41267	0.234174	0.0348078	0.0404193	0.108428	5.61049
Lyciumoside II and malonylated forms	2.59189	5.1193	10.362	11.9692	1.23132	0.573868	0.830047	38.3024	19.0717
Lyciumoside IV and malonylated forms	74.9107	48.9774	16.9472	44.1722	68.6503	36.3389	41.8593	15.8529	19.0633
Nicotianoside III and malonylated forms	6.75549	5.17451	1.39951	2.6291	2.87429	7.71292	4.20031	0.417952	5.61049
Attenoside and malonylated forms	11.5986	37.4383	69.6807	37.1543	26.5622	48.606	52.2923	44.8844	18.8512
DTG 956/DTG 1042/DTG 1118/DTG 1204	0.187211	1.02481	1.01673	0.548673	0.260326	6.58271	0.602488	0.175503	7.48065
Rhamnosylated HGL-DTGS	93.452	92.615	89.0442	84.5043	98.3471	99.2405	98.9544	61.3308	51.0057
Non-rhamnosylated HGL-DTGS	6.4822	7.20914	10.6694	15.3819	1.46549	0.608676	0.870466	38.4108	24.6822
Intermediate HGL-DTGs	0.0580475	0.158241	0.242293	0.0980307	0.158606	0.127629	0.148204	0.21865	20.5718
Supplemental Data Set 12b: Percentages HGL-DTGs in different tissues of N. attenuata impaired in UGT91T1 expression (all quantities are in percent)
	Tissue type
Compound group	Stem leaf	Buds	Sepals	Ovarium + Nectarium	Style + Stigma	Anthers + Filament	Corolla tube + limb	Unripe Seed Capsules	Seeds
Intermediate HGL-DTGs	0.0517425	0.196216	0.0388357	0.0976248	0.00470643	0.0167235	0.0340866	0.0751494	6.85894
Lyciumoside I and malonylated forms	35.2874	32.0759	7.3878	33.6169	53.5044	6.81525	9.21004	7.21118	3.63653
Lyciumoside II and malonylated forms	53.2729	52.891	86.5796	61.9876	42.6807	68.8653	82.5591	91.1846	19.053
DTG 972/ DTG 1058	0.412484	0.649298	0.480255	0.170006	0.202706	10.3454	1.05862	0.39488	0.295826
Lyciumoside IV and malonylated forms	7.23814	6.05582	0.440473	2.39235	2.67909	4.1031	1.91135	0.32756	41.8664
Nicotianoside III and malonylated forms	0.000190868	0.000644508	0.000126502	0.000503827	0.000206215	0.00191252	0.000266783	0.000118705	0.300019
Attenoside and malonylated forms	3.7295	8.06161	5.06792	1.72745	0.927096	8.85626	5.22225	0.803049	26.5343
DTG 956/DTG 1042/DTG 1118/DTG 1204	0.00759515	0.0694228	0.00504144	0.00757663	0.00117266	0.996023	0.0042658	0.00341659	1.455
Rhamnosylated HGL-DTGS	10.9754	14.1875	5.51356	4.12788	3.60756	13.9573	7.13812	1.13414	70.1557
Non-rhamnosylated HGL-DTGS	88.9728	85.6163	94.4476	95.7745	96.3877	86.026	92.8278	98.7907	22.9853
Intermediate HGL-DTGs	0.0517425	0.196216	0.0388357	0.0976248	0.00470643	0.0167235	0.0340866	0.0751494	6.85894
