# Supplementary material for: Specific decorations of 17-hydroxygeranyllinalool diterpene glycosides solve the autotoxicity problem of chemical defense in Nicotiana attenuata
Source: Plant Cell. 2021 Feb 9;33(5):1748–70. doi: 10.1093/plcell/koab048 (PMC8254506; doi:10.1093/plcell/koab048)
Supplement: koab048_Supplementary_Data [file koab048_supplementary_data.zip › tpc.00165.2020-s17.xlsx]

## Sheet: VIGS N.obtusifolia
Supplemental Data. Heiling et al. (2020). Specific decorations of 17-hydroxygeranyllinalool diterpene glycosides solve the autotoxicity problem of chemical defense in Nicotiana attenuata. Plant Cell.
Supplemental Data Set 13: Primers used in this study
Virus-induced gene-silencing (VIGS) in N. attenuata
Name	Gene	Sequence : (5' to 3')
00062X	UGT91T1	GCGGCGCTCGAGCCTTCCAACATAGCACCACTAG
00062B	UGT91T1	GCGGCGGGATCCGTTTTGGGGGCCCGAAGAAGAC
00211X	UGT74P3	GCGGCGCTCGAGGTATCATTTGGAAGTTTGGCCAG
00211B	UGT74P3	GCGGCGGGATCCGCATTAGTTGGTTGATCTGCCC
05859X	UGT74P5	GCGGCGCTCGAGGGAAGTTTGGCCAGTCTAGGAG
05859B	UGT74P5	GCGGCGGGATCCGTTGGTTGATCTGTCCACTGAG
GLS1-39	GLS	GCGGCGGTCGACGAATTGGAAGAACTCAAGAGGTGGTCG
GLS2-38	GLS	GCGGCGGGATCCGCGTGTCGAAGGTGGTACAACTTAGC
Virus-induced gene-silencing (VIGS) in N. obtusifolia
Name	Gene	Sequence : (5' to 3')
No_000119Sal	UGT74P6	GCGGCGGTCGACGAAGCATTGAGTTTGGGAGTGC
No_000119B	UGT74P6	GCGGCGGGATCCTGATACTCAGTCTAATGCATTAC
No_000582X	UGT74P4	GCGGCGTGACTCGAGTCTAACCAAGCCAC
No_000582BS	UGT74P4	GCGGCGGGATCCCCCGGGGTCGACGTCGAGTTCCATCCACAATGAG
No_003126X	UGT91T1-like	GCGGCGCTCGAGCCTTCTAACTTAGCACCACTAG
No_003126B	UGT91T1-like	GCGGCGGGATCCGTTTTGGGGACCCGAAGAAGACCCG
pTV000582 _000119:
Vektor: pTV_000582 x BamHI x SalI (5858 bp)
Fragment: pTV_000119 x BamHI x SalI (312 bp).
qPCR Primers
Name	Gene	Sequence : (5' to 3')
GT2 F	UGT74P5	GATGTGTTAGAGGAGGTGGT
GT2 R	UGT74P5	TGATGAGACTTGAGCCATATTC
GT1V1 F	UGT74P3	ATGAGACAATACCAGTAGAAGGA
GT1V1 R	UGT74P3	CGACAACTTTCACAGGATATTCA
RT1 F	UGT91T1	AGAACTCTTGCTTGTCAACC
RT1 R	UGT91T1	TTACATTCACTTCCGAAACCC
GGPPS F	GGPPS	GATGATCCACACTATGTCCCTC
GGPPS R	GGPPS	CTCGCCGTAGACTTTATGGT
GLS F	GLS	TCTGGCCCTATGTTTGAGAG
GLS R	GLS	CACCCACATTCCATTTCTTGAG
Recombinant expression
Name	Gene	Sequence : (5' to 3')
For	Gateway	GGG GAC AAG TTT GTA CAA AAA AGC AGG CTT C atg ….
Rev	Gateway	GGG GAC CAC TTT GTA CAA GAA AGC TGG GTC tc/ta ….
RT1_for	UGT91T1	GGGGACAAGTTTGTACAAAAAAGCAGGCTTC atgaagaaagacagtatccacg
RT1_rev	UGT91T1	GGGGACCACTTTGTACAAGAAAGCTGGGTC tcaaaccttcatctcagcattatttg
NobtRT1_for	NoUGT91T1-like	GGGGACAAGTTTGTACAAAAAAGCAGGCTTC atgaagaaagacagtattcacg
NobtRT1_rev	NoUGT91T1-like	GGGGACCACTTTGTACAAGAAAGCTGGGTC tcaaaccttctactcaccgttacttc
GT1_for	UGT74P3	GGGGACAAGTTTGTACAAAAAAGCAGGCTTC atggaagaaatcaccagccaaaagaca
GT1_rev	UGT74P3	GGGGACCACTTTGTACAAGAAAGCTGGGTC TCAGTTTAGTGCATTACAAGCTTG
GT2_for	UGT74P5	GGGGACAAGTTTGTACAAAAAAGCAGGCTTC ATGGAAGAAATAACCACCAAATCTC
GT2_rev	UGT74P5	GGGGACCACTTTGTACAAGAAAGCTGGGTC TTACAAGTTTGAAAGAAATTCTTC
NobtGT2_for	NoUGT74P6	GGGGACAAGTTTGTACAAAAAAGCAGGCTTC ATGGAAGAAATAACCACCAAATCTC
NobtGT2_rev	NoUGT74P6	GGGGACCACTTTGTACAAGAAAGCTGGGTC TTACAAGTTTGAAAGAAATTCTTC
NobtGT1_for	NoUGT74P4	GGGGACAAGTTTGTACAAAAAAGCAGGCTTC ATGGAAGAAATCACCAGCCAAAAGAC
NobtGT2_for	NoUGT74P4	GGGGACCACTTTGTACAAGAAAGCTGGGTC TCAGTTTAGTGCATTACAAGCTTG
Stable lines in N. attenuata
Name	Gene	Sequence : (5' to 3')	Alignment	Fragment length
00062X	UGT91T1	GCGGCGCTCGAGCCTTCCAACATAGCACCACTAG	154-175	306
00062B	UGT91T1	GCGGCGGGATCCGTTTTGGGGGCCCGAAGAAGAC	460-439
00211X	UGT74P3	GCGGCGCTCGAGGTATCATTTGGAAGTTTGGCCAG	802-824	310
00211B	UGT74P3	GCGGCGGGATCCGCATTAGTTGGTTGATCTGCCC	1112-1091
05859X	UGT74P5	GCGGCGCTCGAGGGAAGTTTGGCCAGTCTAGGAG	811-832	295
05859B	UGT74P5	GCGGCGGGATCCGTTGGTTGATCTGTCCACTGAG	1106-1085
No_000119Sal	NoUGT74P6	GCGGCGGTCGACGAAGCATTGAGTTTGGGAGTGC		322
No_000119B	NoUGT74P6	GCGGCGGGATCCTGATACTCAGTCTAATGCATTAC
No_000582X	UGT74P4	GCGGCGTGACTCGAGTCTAACCAAGCCAC		322
No_000582BS	UGT74P4	GCGGCGGGATCCCCCGGGGTCGACGTCGAGTTCCATCCACAATGAG
No_003126X	NoUGT91T1-like	GCGGCGCTCGAGCCTTCTAACTTAGCACCACTAG	154-175	282
No_003126B	NoUGT91T1-like	GCGGCGGGATCCGTTTTGGGGACCCGAAGAAGACCCG	460-436
pTV000582 _000119:
Vektor: pTV_000582 x BamHI x SalI (5858 bp)
Fragment: pTV_000119 x BamHI x SalI (312 bp).
GLS1-39	GLS	GCGGCGGTCGACGAATTGGAAGAACTCAAGAGGTGGTCG	1499-1525	340
GLS2-38	GLS	GCGGCGGGATCCGCGTGTCGAAGGTGGTACAACTTAGC	1839-1814
